# Supplementary material for: The Hydrolytic Activity of Copper(II) Complexes with 1,4,7-Triazacyclononane Derivatives for the Hydrolysis of Phosphate Diesters
Source: Molecules. 2023 Nov 11;28(22):7542. doi: 10.3390/molecules28227542 (PMC10673150; doi:10.3390/molecules28227542)
Supplement: Supplementary file 1 [file molecules-28-07542-s001.zip]

Archive with 1 entries (1 files):
- molecules-2694795-supplementary.pdf
